# Supplementary material for: The Plasma Oxylipin Signature Provides a Deep Phenotyping of Metabolic Syndrome Complementary to the Clinical Criteria
Source: Int J Mol Sci. 2022 Oct 2;23(19):11688. doi: 10.3390/ijms231911688 (PMC9570185; doi:10.3390/ijms231911688)
Supplement: Supplementary file 1 [file ijms-23-11688-s001.zip]

Archive with 1 entries (1 files):
- ijms-1899189-supplementary.pdf
